# Supplementary material for: Adding MASP1 to the lectin pathway—Leprosy association puzzle: Hints from gene polymorphisms and protein levels
Source: PLoS Negl Trop Dis. 2020 Apr 2;14(4):e0007534. doi: 10.1371/journal.pntd.0007534 (PMC7162614; doi:10.1371/journal.pntd.0007534)
Supplement: S2 Table — (XLSX) [file pntd.0007534.s003.xlsx]

## Sheet: Sheet1
Sample	Age	Clinical Form (Non-specified=0, Lepromatous =1, Borderline=2, Indeterminate=3, Tuberculoid=4, Controls=5)	Gender (Male=1, Female=0)	Ethnical background (Euro-Brazilian =1, Non-euro=0)	MASP1 Haplotype 1	MASP1 Haplotyoe 2	MAp44 (ng/ml)	MASP-3 (ng/ml)	MASP-1 (ng/ml)
001HAN	27	0	1	0	GC CCG	GC CCG	2465.17	5762.53	11242.6
002HAN	68	2	1	1	GC CCG	GC CCG	4359	7499.14	7986.12
003HAN	34	1	0	1	GC CTG	GT CTG	2564.54	7840.9	12038.8
004HAN	41	2	0	0	GC CCG	GC CTG	2303.28	5841.56	8685.54
005HAN	26	1	0	1	GC CCG	GT CTG	1497.48	5012.67	6060.6
006HAN	40	1	0	0	GC CCG	GT CTG	1701.52	5313.76	8741.04
007HAN	52	4	1	1	GC CCG	AC CCG	2411.91	4475.26	7265.52
008HAN	41	2	1	0	GC CTG	AC CCG	984.848	5011.61	7714.62
009HAN	58	1	1	1			1334.1	5452.2	8427.72
010HAN	28	4	0	0	GC CCG	GC CTG	1875.5	7260.43	10733.7
011HAN	50	4	0	1	GC CTG	AC CCG	2010.26	5187.34	12745.8
012HAN	47	2	1	1	GC CCA	GT CCG	3598.93	22414.6	7577.52
013HAN	30	1	0	0	GT CCA	AC CTG	2023.32	6669.44	9557.82
014HAN	31	2	1	1	GC CCG	GT CCG	3035.37	9829.45	10785.4
015HAN	51	2	0	1	GC CCG	GC CCA	2984.58	19214.2	8377.32
016HAN	54	1	1	1	GC CCG	GC CTG	1984.6	4553.68	9703.02
018HAN	22	2	1	1	GT CCG	GT CCG	1548.8	4659.18	4700.22
019HAN	45	2	1	0	GC CCG	GT CTG	1900.16	6737.28	11510.7
020HAN	65	1	1	0	GC CCG	GC CTG	1520.12	2266.98	11460.7
021HAN	27	1	1	1	GC CCA	GT CCA	1433.73	4147.41	2570.29
022HAN	34	1	0	1	GC CTG	GC GTG	2470.03	6853	8563.56
023HAN	36	2	1	1	GC CCG	AC CCG	2017.67	4911.65	7575.06
024HAN	69	1	1	0	GC CCG	AC CCG	2264.03	5459.71	8019.24
025HAN	59	0	1	1	GC CCG	AC CCG	1689.02	4142.61	5004.94
026HAN	56	1	1	1	GC CCA	GT CCG	1334.34	8309.21	8539.92
027HAN	36	1	1	0	GT CCA	AC CCG	1035.18	6221.81	4210.28
028HAN	60	1	1	1	GC CTG	GT CTG	730.604	3194.59	3936.25
029HAN	40	1	1	0	GT CCA	AC CCG	1705.26	6956.48	8488.14
030HAN	66	1	1	1	GC CTG	GC GTG	2942.85	4902.76	9865.68
031HAN	70	0	1	1	GC CCA	GT CCG	1965.74	3591.2	5200.28
032HAN	47	1	1	1	GC CCG	GC CCG	1194.64	6189.11	6348.24
033HAN	69	1	1	1	GT CTG	AC CCG	1544.46	2770.31	9085.5
034HAN	72	0	1	1	GC CCG	GC CTG	1468.6	2299.94	758.46
035HAN	62	1	1	1	GT GTG	AC CCA	1182.69	3859.9	3751.66
036HAN	56	1	1	1	GC CCA	GT CCG	1228.85	4244.15	3998.54
037HAN	60	1	1	1	GC GTG	GC CCA	762.172	3789.46	5581.01
038HAN	72	1	1	0	GC CCA	GT CCG	1837.98	4920.48	7114.14
039HAN	73	1	1	1	GC CCG	GC CCG	1709.89	3999.93	3745.12
040HAN	45	0	1	1	AC CTG	AC CCA	3170.69	8630.7	6303.18
041HAN	94	1	0	1	GC CCA	GT CTG	2330.76	8488.69	7354.98
042HAN	68	1	0	1	GT CTG	GT CCA	2204.99	3459.27	8228.52
043HAN	67	3	0	1	GC GTG	AC CCG	1153.41	4267.62	4348.9
044HAN	61	1	0	1	GC CCA	GT CCG	2400.41	3867.89	11968.9
045HAN	60	1	0	1	GC CCG	GT CTG	1861.66	3335.39	12085.6
046HAN	69	1	0	1	GC CCG	GC CTG	1624.31	3473.98	4770.01
047HAN	68	1	0	1	GC CCA	GT CTG	2102.73	3685.03	10382.7
048HAN	52	1	0	1	GT CCG	GT GTG	1073.88	3407.17	6386.76
049HAN	65	1	0	1	GC GTG	GC GTG	1047.63	3179.51	9140.22
050HAN	65	1	0	1	GC CCA	GT CCG	1208.39	3773.28	5150.47
051HAN	73	1	0	1	GC CCG	GT CTG	1646.08	3781.62	10974.7
053HAN	51	1	0	1	GC CCG	GC GTG	2846.26	6949.66	10712
054HAN	63	1	1	1	GC CCG	GC CTG	952.44	2165.35	6160.68
055HAN	72	0	1	1
056HAN	80	1	1	1	GC CTG	AC CCG	1620.53	3974.58	6207.54
057HAN	74	1	1	1	GC CCG	GC CTG	1206.17	3145.26	7126.98
058HAN	81	1	0	1	GC CCA	GT CCG	1497.4	5913.26	6860.76
059HAN	74	1	0	1	GC CCG	GC CCG	1610.55	6734.33	7896.36
060HAN	61	3	0	1	GC CCA	GT CCG	1619.9	3612.78	7833.36
061HAN	76	0	0	1	GT GTG	AC CCG	1427.71	3778.55	10715.4
062HAN	57	0	0	1	GC CCA	AC CCG	4222.64	6091.22	7836.42
063HAN	52	1	0	1	GC CTG	AC CCG	1893.85	2971.42	5913.77
064HAN	70	4	1	1	GC GTG	GT GTG	1165	2021.3	10287.2
065HAN	82	0	1	1	GC CTG	AC CCG	2287.24	3880.14	5278.11
066HAN	67	2	1	0	GC CTG	AC CCG	1220.92	3234.65	3612.4
067HAN	61	1	1	1	GT GTG	AC CCA	958.84	4499.71	4202.06
068HAN	71	1	1	1	GT CCG	GT CCG	2088.32	3443.62	8977.62
069HAN	60	1	1	1	GC CCG	GC CTG	1024.12	5431.88	4225.43
070HAN	64	1	1	1	GT CCG	GT CCG	1571.17	3612.63	6507.84
071HAN	90	1	1	1	GC CTG	AC CCG	1302.64	4211.19	7642.98
072HAN	40	1	1	1	GC CCG	AC CCG	1193.46	6484.9	7582.26
073HAN	67	1	1	0	GC CTG	GC CCA	2097.85	3013.24	9750.6
074HAN	45	1	1	1	GT CCA	AC CCG	1217.41	3435.23	21017.5
075HAN	51	3	1	0	GC CCG	GC CCG	1433.81	3509.41	6219.78
077HAN	61	0	1	1	GC CCA	GT CCG	1474.94	6295.09	6751.32
078HAN	58	1	1	1	GC CCA	GT CCG	1944.51	5894.62	6715.56
079HAN	43	1	1	1	GC CCG	GC CTG	1027.77	3410.35	7699.68
080HAN	86	1	1	0	GC CCG	AC CCG	1327.37	2806.76	10964.6
081HAN	70	1	0	1	GC CCG	GC GTG	2407.72	6690.73	7282.08
082HAN	59	1	1	0	GT CCG	GT CCA	2320.69	3905.19	8013.96
083HAN	73	1	1	0	GC CCA	AC CCG	1098.95	3204.74	7845.72
084HAN	58	1	1	1	GC CTG	GT CTG	1714.9	6736.3	11082.8
085HAN	81	1	1	1	GT CCG	AC CCG	718.872	2525.59	7056.72
086HAN	57	4	0	1	GC CCG	GC CTG
087HAN	62	4	1	1	GC CCG	GC CTG	2484.76	5402.02	10626.7
088HAN	73	0	0	1	GC CCA	GT CTG	3078.76	4557.46	9005.34
089HAN	73	1	0	0	GC CCG	GC CCG	1785.73	5252.07	8294.46
090HAN	48	3	0	0	GC CCG	GC CCG	2553.52	4228.2	8751.12
091HAN	68	1	1	1			3040.18	8419.14	9877.56
092HAN	59	1	1	1	GT CCA	AC CTG	926.276	3776.18	5469.85
093HAN	58	1	1	1	GC GTG	GT CCA	1167.78	2200.55	11968.9
094HAN	57	1	1	0	GC CCG	AC CCG	2548.72	2942.06	189055
095HAN	42	4	0	0	GC CCG	AC CCG	3459.57	6757.75	7970.76
096HAN	45	1	1	1	GC CCG	GC CCG	1712.74	4064.74	3199.51
097HAN	42	1	1	1	GC GTG	GC GTG	1666.62	4562.34	2887.67
098HAN	27	1	0	1	GC CCG	GT CCG	1095.96	4206.23	2996.12
099HAN	45	1	0	1	GT CCG	AC CCG	1810.33	4814.8	4154.68
100HAN	42	1	1	0	GC CCG	GT CCG	994.324	4957.75	4827.4
101HAN	50	2	1	1	GC CCG	GC CTG	1520.03	3269.94	3123.85
102HAN	68	1	0	1	GT CCA	AC CTG	2916.45	10069.1	6264
103HAN	61	4	0	1	GT CCG	GT CTG	2169.83	6720.99	6334.26
104HAN	28	2	1	1	GC CCG	GC CCG	1435.97	3078.76	2526.46
105HAN	75	2	1	1	GC CCA	GT CCA
106HAN	71	2	0	1	GC CCG	GT CTG	3701.8	9839.77	7035.84
108HAN	43	1	1	0	GC CCG	GT CTG	2572.86	11244.4	6572.76
109HAN	57	2	0	1	GC CCG	AC CCG	1730.54	6607.74	6110.4
110HAN	64	1	1	0	GC CCG	GT CTG	1833.39	6745.55	3992.13
111HAN	27	0	1	1	GC CCA	GC CCA	1593.47	3073.36	6643.92
112HAN	61	1	1	1	GC CTG	GT CTG
113HAN	24	1	1	1	GC CCG	GT CTG	1750.09	2742.41	4104.27
114HAN	42	2	1	1	GC CCG	GC CCG	1979.14	4602.6	2350.48
115HAN	42	1	1	0	GC CCG	AC CCG	1291.03	2097.04	5533.68
116HAN	30	1	1	1	GT CTG	AC CCG	898.6	4152.88	4109.69
117HAN	28	2	0	1	GC GTG	GC GTG	2195.78	6010.88	4963.22
118HAN	63	1	1	1	GC CCG	GC GTG	2290.32	4779.5	11552.5
119HAN	42	2	1	1	GC CCG	GC CCG
120HAN	61	1	1	1	GT CCG	GT CCG	1422.64	2784.01	4136.5
122HAN	34	1	0	0	GC CTG	GT CTG	4843.12	18640.4	6033.6
123HAN	49	2	0	1	GC CCG	AC CCG	4112.64	14633.8	6313.56
124HAN	36	2	1	1	GC CCA	GT CCA	2063.09	8262.45	5018.9
125HAN	43	1	0	1	GC CCG	GT CTG	1033.1	2906.42	7704.42
126HAN	38	1	1	1	GC CTG	AC CTG	1809.51	4234.3	5020.69
127HAN	63	1	1	1	GC CCG	GT CCG	1732.61	4338.19	3823.02
128HAN	73	2	1	1			2787.2	11172.2	0
129HAN	41	1	0	1	GC CCG	GT CCG	873.06	1970.64	4137.59
130HAN	58	1	1	1	GC CCA	GT CCG	2243.07	5708.43	8075.82
131HAN	50	3	0	1	GT CCA	GT CCA
132HAN	56	1	1	1	GC CTG	GT CTG	2054.07	4635.72	8587.38
133HAN	29	0	0	0	GC CTG	GC CCA
134HAN	63	0	1	1	GC CCG	GT CCG
135HAN	32	1	1	1	GC CCG	GT CCG	1839.31	3805.9	7754.46
136HAN	66	2	0	1	GC CCG	GT CCG
137HAN	58	2	0	1	GC CCA	GT CCG
138HAN	42	1	1	0	GC CCG	GC CCG	1710.14	3256.55	5510.35
139HAN	54	4	0	1	GT CCG	AC CCG	1873.72	7902.63	6524.4
140HAN	31	1	1	1			1242.62	5974.78	2407.7
141HAN	52	1	1	0	GC CCG	GT CTG	2111.7	5033.49	5945.79
142HAN	19	4	0	1	GC CCG	GC GTG	1863.61	3834.36	4209.17
143HAN	30	0	0	1	GT GTG	AC CTG
144HAN	53	1	1	0	GC CCG	GC CTG
145HAN	67	0	1	1	GC CTG	AC CTG
146HAN	69	4	0	1
147HAN	56	1	1	1	GC CCG	GC GTG
148HAN	35	2	1	0	GC CCG	GT CTG
149HAN	53	1	1	1	GC GTG	AC CCG	2206.78	4901.35	8901.06
150HAN	57	1	0	1	GC CCA	GT CCG	1555.26	5427.58	3700.7
151HAN	77	1	0	1	GC CCG	GC CCG	2496.68	6927.76	9870.24
152HAN	20	1	0	1	GC CCG	GT CCG	2195.06	6072.78	2806.15
153HAN	24	0	1	1
154HAN	45	1	1	1	GC CCG	GC CCG	1289.5	3529.07	4894.56
155HAN	47	4	1	0			2694.18	3523.41	12822.5
156HAN	34	1	1	1	GT CCG	GT CCG
157HAN	38	1	1	0	GC CCG	GC CCG
158HAN	63	2	1	0	GC CCA	AC CTG
159HAN	58	1	1	1	GC CCA	GT CTG
160HAN	48	1	1	1	GT CTG	AC CCG
161HAN	66	1	1	1	GT CTG	AC CTG
162HAN	64	2	1	0
163HAN	35	3	0	1	GC CCG	GT CCG
164HAN	45	3	0	1	GC CCA	GT CCG
165HAN	31	0	1	1	GC CCG	GC CTG
166HAN	33	1	0	1	GC CCG	GC CCG
167HAN	41	4	0	1	GT CTG	GT CTG	1474.01	5999.2	6569.94
168HAN	48	1	1	1	GC CTG	GC CTG
169HAN	41	1	0	1	GC CCG	GC CCG
170HAN	34	1	0	1	GT CCA	AC CCA
171HAN	29	1	0	1	GC CCG	AC CCG
172HAN	51	4	0	1			1386.78	5333.83	11018
174HAN	51	3	0	1	GC CTG	GC CCA
175HAN	32	0	0	1	GC CTG	AC CCG
176HAN	31	1	1	1	GC CTG	GC CTG
177HAN	24	0	1	1	GC CCG	GC CCA
178HAN	58	1	1	1	GC GTG	GT GTG
179HAN	30	1	0	1	GC CCG	GC CTG
180HAN	50	1	1	1	GC GTG	GT CCG
181HAN	35	4	0	1	GC CCA	GT CCG	1732.74	6877.74	4447.53
182HAN	53	0	1	1	GC CCG	GT CCG
185HAN	24	1	0	1	GC CCG	GC CTG
186HAN	40	1	1	1	GT CCA	AC CTG
187HAN	18	0	1	1	GC CTG	GC CTG
188HAN	24	0	0	1	GC CCG	GT CCG
189HAN	41	3	0	1	GT CCA	AC CCA
190HAN	59	2	1	1	GC CCG	GC CTG
191HAN	68	1	1	1	GC CCG	AC CCG
192HAN	24	1	1	1	GC CCG	GT CTG
193HAN	71	1	1	0	GC CCG	GT CTG
195HAN	24	3	0	1	GC CTG	GT CTG
196HAN	57	1	1	1	GC CCG	GC GTG	2104.25	5928.68	14109.1
197HAN	43	2	0	1	GC CTG	GT CTG
198HAN	33	1	0	1	GC CCG	GT CCG	2905.6	6686.44	6560.52
199HAN	60	1	1	1	GC CCG	GC CTG	1189.22	1722.26	2438.06
200HAN	40	1	1	1	GC CCG	GC GTG
201HAN	34	0	1	1	GC CCG	GC CCG
203HAN	50	1	0	1	GC CCG	GC CTG
310HAN	41	4	1	0	GC CCG	GC CCG
311HAN	55	4	1	1	GC CTG	GT CTG
312HAN	53	4	0	1	GC CCA	GT CCG
314HAN	21	4	0	0	GT CTG	GT CCA
315HAN	53	4	0	1	GC CTG	GC CCA
317HAN	68	4	1	1	AC CCG	AC GTG
318HAN	27	2	0	1	GC CCA	AC CTG
D56	45	5	1	1	GC CCG	GT CCG
D78	21	5	1	1	GC CTG	GC GTG
D82	18	5	1	1	GT CTG	GT GTG
D113	23	5	1	1	GC CCA	GT CTG
D121	43	5	1	1	GT CCG	AC CCG
D126	29	5	1	1	GC CCA	GT CTG
D131	24	5	1	1	GT CCG	AC CCG
D144	28	5	1	1	GC CCG	AC CCG
D146	35	5	1	1	GC CCG	GC CCG
D150	32	5	1	0	GC CCA	GT CTG
D151	41	5	1	0	GC CCA	GT CTG
D161	28	5	1	1	GC CCG	GC GTG
D171	41	5	1	1	GC CCA	GC CCA
D184	50	5	1	1	GC CCG	AC CCG
D186	46	5	1	1	GC CCG	AC CCG
D189	42	5	1	1	GC CCG	AC CCG
D192	53	5	1	1	GT CCA	AC CTG
D194	54	5	1	1	GC CCA	GT CCG
D195	50	5	1	1	GC CCA	GT CCG
D196	43	5	1	1	GC CCG	GC CCA
D200	47	5	1	1	GC CTG	AC CCG
D242	45	5	1	1	GC CCG	GC CTG
D245	40	5	1	1	GT CCG	AC CCG
D248	45	5	1	1	GC CTG	GC CTG
D250	42	5	1	1	GC CCG	GC CTG
D257	47	5	1	1	GT CCA	AC CCG
D262	41	5	1	1	GC CCG	GC CCG
D263	52	5	1	1	GC CTG	AC CTG
D264	50	5	1	1	GC CCA	GT CCG
D265	50	5	1	1	GT CTG	AC CTG
D267	57	5	1	1	GC GTG	GC GTG
D270	57	5	1	1	GC CTG	GT CTG
D271	49	5	1	1	GC CCA	GT CTG
BS003	36	5	0	0	GC CCA	AC CCG	3031.59	4991.95	6743.46
BS006	46	5	0	1	GC CCA	GT CCG	2281.89	10118.4	4376.42
BS009	41	5	0	1	GC CCA	GT CCA
BS010	38	5	1	1	GC CTG	AC CCG
BS011	55	5	1	1	GC GTG	AC CCG
BS012	27	5	0	0	GC CCG	GC CCG
BS013	45	5	1	1	GC CCG	GC CCG
BS014	39	5	1	1	GC CCG	GC CTG
BS015	35	5	0	0	GC CCA	AC CCG	2619.42	6494.73	4166.66
BS016	46	5	1	1	GC GTG	AC GTG	2200.68	4170.5	4366.59
BS017	19	5	0	1	GC CTG	GC CTG
BS018	37	5	1	1	GC GTG	AC GTG	2633.31	5835.99	6178.86
BS019	31	5	0	1	GC CTG	GC GTG	2213.1	3677.12	2859.12
BS020	51	5	1	1	GC GTG	GT CCG	1917.58	4806.53	10059.5
BS021	20	5	0	1	GC CCA	GT CCG	2612.18	3590.39	11865.1
BS023	18	5	0	1	GC CCA	GT CCA
BS024	34	5	1	0	GC GTG	GT CTG
BS025	54	5	0	1	GC CCA	GT CTG	2356.42	5334.19	7410.6
BS026	28	5	0	0	GC GTG	AC CCG	1503.91	3760.17	9464.52
BS027	55	5	1	1			1966.99	6824.63	7206.9
BS028	50	5	1	1	GC CCG	GT CCG	2316.99	6720.45	5343.06
BS029	52	5	0	0			2054.76	4943.95	4579.54
BS030	19	5	1	1	GC GTG	GT CCA	3132.38	7136.23	5782.73
BS031	52	5	0	1	GC GTG	AC GTG	2116.55	5799.28	7898.64
BS032	41	5	1	1	AC CCG	AC CTG	1872.63	4473.1	9493.8
BS033	26	5	0	1	GC CCA	GC CTG	2256.84	6785.07	7801.44
BS034	38	5	1	1	GT CCG	AC CCG	1468.25	2579.42	2520.97
BS035	43	5	0	1	GC CCA	GT CCG	2637.02	8449.17	4270.75
BS037	33	5	0	1	GC CCG	GC CCA	4927.32	10245.9	7327.44
BS038	57	5	1	1	GC CTG	GT CCG	1518.56	3721.25	6280.98
BS039	33	5	1	1	GC CTG	GT CCG	3005.65	7130.59	5735.81
BS040	25	5	1	1	GC CCG	GT CCG	2101.24	5078.7	5535.44
BS041	36	5	1	0	GC CCG	GC CCG	2213.59	3352.3	6888.6
BS042	53	5	1	0	GC CCA	GT CCG	3869.36	10596	7320.36
BS043	32	5	0	1	GC CCG	AC CCG	2717.94	3983.62	8300.88
BS044	28	5	1	1	GC CCG	GC GTG	2004.72	4018.93	6641.34
BS045	41	5	1	1	GC CCG	GT CCG	4771.08	5857.67	6861.66
BS046	53	5	0	1	GC CCG	GC CTG	3331.67	5999.11	5965.71
BS047	34	5	1	0	GC CTG	AC CCG	1840.35	5980.84	6235.2
BS048	35	5	1	1	GC GTG	GT CTG	2097.4	3866.81	7049.16
BS049	38	5	1	1	GC CTG	AC CCG	2504.74	6022.39	5103.24
BS050	30	5	1	1	GC CCA	GT CCG	2632.52	6022.39	4812.07
BS051	24	5	1	1	GC CCA	GC GTG	2018.62	5254.03	5147.42
BS052	46	5	0	1	GC GTG	GT CCG	2270.76	7919.48	8516.82
BS053	49	5	1	1			2721.93	7235.95	5432.14
BS054	53	5	1	0	GC CCG	GT CCG	1944.58	9821.39	4338.34
BS055	28	5	1	0	AC CCG	AC CCA	2536.28	12578.5	11492.2
BS056	42	5	1	1	GC CCG	GT CCG	2530.74	5854.52	2767.48
BS057	51	5	1	1	GC CTG	AC CCG
BS058	41	5	1	0	GC CTG	GC CTG
BS059	32	5	1	0	GC CCA	GT CCG	2446.92	7636.64	5771.38
BS060	51	5	0	1	GC CCG	GC CTG	2865.33	7356.02	6545.58
BS061	46	5	0	1	GC CCG	GC CTG	2759.21	7654.34	6261.96
BS062	40	5	1	1	GC CCA	GT CCG	1505.28	8534.49	3459.09
BS063	49	5	1	1	GC CCG	GT CCG	3005.44	11478.9	5229.77
BS064	53	5	1	1	GC CTG	GT CCG	2970.1	5735.53	5839.19
BS065	51	5	0	1	GC CCG	GC CTG	2481.86	8941.41	4866.53
BS066	43	5	0	0	GC CCA	GT CCG	2776.84	11816.7	5547.04
BS067	48	5	1	1	GC CCG	GC GTG
BS068	37	5	0	1	GC CTG	GT CCG	2287.91	4018.54	3352.24
BS069	42	5	1	0	GC CTG	AC CTG	2215.31	3485.65	7974.18
BS070	37	5	1	0	GC CCA	GT CCA	2075.08	6813.45	11888.5
BS071	42	5	0	1	GC CCG	GC CTG	2632.73	5542.84	6796.44
BS072	44	5	1	0	GC CCG	GC CTG	3934.28	8253.59	6575.7
BS073	22	5	0	0	GC CCA	GT CCG	1881.79	7325.18	2567.4
BS074	25	5	1	1	GC CCG	GT CCG	3136.2	10981.3	5426.42
BS075	45	5	0	0	GC CCG	GC CTG
BS076	57	5	1	1	GC CCG	GC CCA	1488	3039.94	5216.2
BS077	28	5	1	0	GT CCG	GT CTG	2115.23	6131.49	10630.9
BS078	61	5	0	1	GT CCA	AC CCG	2200.95	7324.75	2833.72
BS080	46	5	0	0	GC CCA	GC CTG
BS081	43	5	1	0	GC GTG	GT CCA
BS083	42	5	0	1	GC CCA	GT CCG	2065.17	7006.91	4739.74
BS084	33	5	0	1			1339.9	5758.34	5239.37
BS085	52	5	1	1	GC CCA	AC CCG	3157.84	9284.9	4971.48
BS086	37	5	1	1	GT CCA	GT GTG
BS087	30	5	0	1	GC CCG	GC CCG
BS088	36	5	0	0	GC CCG	GC GTG	2737.9	4667.09	4050.32
BS089	18	5	0	0	GC CCA	AC CCG
BS091	56	5	0	1	GC CCA	GT CCA	1814.49	6250.54	7956.3
BS092	61	5	1	1			2291	5196.27	6147.12
BS094	37	5	1	1	GT CCG	GT CCA	2121.02	9460.53	3581.2
BS095	52	5	1	1	GC CCG	GT CCG	2959.29	10165.5	4409.06
BS096	49	5	0	1	GC CCG	GT CCG	3240.98	9176.14	5685.07
BS097	41	5	1	0	GT CTG	GT CTG	1239.52	2485.97	3725.16
BS098	29	5	1	1	GC CCG	GC CTG	2555.34	4944.98	7592.1
BS099	50	5	1	1	GC CTG	GC GTG	2359.81	4547.3	5225.35
BS100	37	5	1	1	GC CCA	GT CTG	2905.69	4633.77	9607.08
BS101	29	5	1	1	GC GTG	AC CCG	2146.02	5531.84	5283.04
BS102	47	5	1	1	GC CCG	GC CCA	2572.02	8486.8	6091.92
BS103	28	5	0	1	GC CCG	GC GTG	2252.55	5085.65	9960.36
BS104	56	5	0	1	GT CCG	GT CCA	4067.6	6547.33	9233.4
BS108	27	5	1	0	GC CCG	GC GTG
BS111	40	5	1	1	GC CCG	GT CCG
BS113	54	5	1	1	AC CCG	AC GTG
BS114	55	5	1	1	GC GTG	GT CCA	1600.71	5055.47	10372.1
BS115	27	5	0	0	GC CCG	GC CCA
BS116	36	5	1	1	GC CCG	GT CCG
BS121	52	5	0	0	GC CCG	GC CCG	1748.04	6003.3	7655.22
BS122	46	5	1	1	GC CCA	GT CCG
BS123	19	5	1	1	GC CCG	GC CCA
BS124	35	5	0	1	GC CTG	GT CCG
BS125	54	5	1	1	GC CTG	AC CCG
BS126	40	5	1	1	GC CCG	GC CCA
BS127	42	5	1	1	GC CCG	GC CCG	2555.77	4659.44	8196.3
BS129	39	5	0	1	GC CTG	GT CCG
BS130	35	5	1	1	GC CCA	GT CCG
BS131	26	5	0	1	GC CTG	AC CTG
BS132	28	5	0	1	GC CCG	GT CCG
BS133	33	5	1	1	GC CTG	GT CCG	2880.12	6130.85	7474.44
BS134	52	5	0	1	GC CCG	GC CCA	2040.04	5095.39	5524.37
BS135	42	5	1	1	GC CTG	AC CCG	3395.46	6554.42	9978.54
BS136	43	5	1	0	GC CCA	AC CTG
BS137	28	5	1	1	GC CCA	GC GTG
BS138	18	5	1	0	GC GTG	AC CCG
BS139	19	5	1	1	GC GTG	GC GTG	2247.22	5148.26	12309.3
BS140	33	5	0	0	GC CCG	GC CTG	3124.36	3847.03	12062
BS141	50	5	1	1	GC CCG	GT CCG
BS142	47	5	0	1	GC CCA	AC CTG	1904.83	3988.29	4902.26
BS143	40	5	1	1	GC CCA	GT CCG
BS145	32	5	0	1	GT CCG	AC CCG
BS146		5			GC CCG	GC CCA	2149.56	3940.82	6825.84
BS147	23	5	0	1	GT CCG	GT CCA
BS148	35	5	1	0	GC CTG	GT CCG
BS149	38	5	1	1	GC GTG	AC CCG
BS150	27	5	1	1	GC CTG	GT CCG	1139.58	2900.91	4659.11
BS151	53	5	0	1	GT CCA	GT CTG
BS152	39	5	0	1	GC GTG	AC CCG
BS154	25	5	1	1	GC CCG	GC CTG
BS155	25	5	0	0	GT CCG	GT CTG	2469.77	4330.26	6378
BS157	30	5	1	1	GC CCA	GC CTG
BS158	34	5	0	1	GT CCA	AC CCG
BS161	46	5	0	1	GC CCA	GT CTG
BS163	26	5	0	1	GC CTG	GT CCG	2342.38	9299.65	9743.46
BS166	29	5	0	1	GC CCA	AC CTG	2397.45	3542.07	5354.59
BS167	37	5	0	1	GT CCA	GT CTG
BS168	44	5	0	1
BS169	33	5	0	1	AC CCG	AC CCG
BS170	35	5	0	1	GC CTG	GC CTG
BS171	20	5	0	1	GC CTG	GT CTG
BS172	21	5	1	1
BS173	31	5	0	1	GC CTG	GT CCG
BS174	25	5	0	1
BS175	27	5	0	1	GC CCG	GC CCA	2590.08	4061.07	5975.94
BS176	48	5	1	1	GC GTG	GT CCG
BS177	48	5	0	1	GC CCA	GT CCA	2039.54	5396.34	4727.98
BS178	55	5	0	1
BS179	21	5	0	1
BS180	28	5	0	1	GT CCG	GT CTG	2636.44	5605.77	8342.94
BS181	24	5	0	1
BS182	42	5	0	1	GC CCA	AC CTG	2350	7326.52	7512.42
BS183	57	5	0	1
BS184	42	5	0	0	GC CCA	GT CCG	1771.59	3533.89	3797.96
BS185	29	5	0	0	GC CCG	AC CCG	1390.94	2537.11	8610.6
BS186	37	5	0	1
BS187	39	5	0	1	GC CCG	GC CTG	2678.08	4618.24	6522
BS188	42	5	0	1
BS189	34	5	0	0	GC CCG	GC CCG	1354.91	5450.48	8346.96
BS190	28	5	0	1
BS191	36	5	0	0	GC GTG	GC GTG	2360.53	2951.09	5007.53
BS192	39	5	0	1			1860.01	4395.75	9790.44
BS197	26	5	0	0	GC CCG	GC CCG	2154.7	6655.7	5479.46
BS198	46	5	0	1	GC CCG	GC CCG	2891.89	4783.73	2872.78
BS202	35	5	0	1	GC CCG	GC CTG	3147.06	3764.49	9736.02
BS205	22	5	0	0	GC CCG	GC CCG	2253.83	4056.37	7120.68
BS210	39	5	0	1	GC CCG	GT CCG	2592.96	8223.55	8508
BS211	50	5	0	1	GT CCG	AC CCG	2382.2	5694.44	7044.66
BS212	47	5	0	1	GC CCG	GC CTG	4611.64	3018.11	16624.4
BS221	20	5	0	0	GC CCG	GC GTG	2118.01	4282.5	6110.28
BS226	35	5	1	1	GT CCG	AC CCG	1680.29	4973.64	4465.25
BS227	26	5	0	1	GT CTG	GT GTG	2572.64	5459.71	7255.44
BS233	28	5	0	1	GC CTG	GT CTG	2273.15	5950.41	5542.73
BS239	32	5	0	1	GC GTG	GT CCG	2479.79	5888.22	6475.44
BS240	23	5	0	1	GT CCG	GT CCA	1305.32	3280.75	8911.92
BS241	50	5	0	1	GC CCA	GT CCG	2520.99	2285.92	14255.4
BS243	31	5	0	1	GC CCA	AC CCG	1963.56	5745.73	6174.3
BS244	40	5	1	1	GC CCG	GC CCG	2615.96	6525.34	5967.76
BS246	56	5	0	1	GC CTG	GC CTG	2153.82	2149.45	13523.3
BS249	32	5	0	0	GC CCG	GC CCG	1799.42	5215.56	5303.29
PL 11		5	0	1	GT CTG	GT CTG
PL 50	50	5	0	1	GC CTG	GT CCG
PL 60		5	1	1	GT CCA	GT CCA
PL 70		5	1	1	GT CCA	AC CCA
PL 76		5	0	1	GC CCA	GT CCG
PL 87		5	0	1	GC CCG	GT CCG
PL 88		5	0	1	AC CCG	AC CCA
PL 90	41	5	0	1	GC CCA	GT CCG
PL 138		5	1	1	GT CTG	AC CCG
PL 140	25	5	0	1	GC CTG	AC CCG
PL 141	32	5	0	1	GC GTG	GT CCG
PL 143	32	5	0	1	GC CTG	GT CCG
PL 144	21	5	0	1	GC CCA	GT CCG
PL 145		5	0	1	GC CCG	GC CCG
PL 146		5	0	1	GC GTG	GT CCG
PL 148	23	5	1	1	GC CCG	GC CCG
PL 149	21	5	1	1	GC GTG	GT CCG
